# Supplementary material for: A Three-Step Process to Isolate Large Quantities of Bioactive Sesquiterpene Lactones from Cichorium intybus L. Roots and Semisynthesis of Chicory STLs Standards
Source: Pharmaceuticals (Basel). 2023 May 22;16(5):771. doi: 10.3390/ph16050771 (PMC10222082; doi:10.3390/ph16050771)
Supplement: Supplementary file 1 [file pharmaceuticals-16-00771-s001.zip]

Archive with 1 entries (1 files):
- pharmaceuticals-2361427-supplementary.pdf
